# Supplementary material for: Effect of the Positioning of Metal Centers on a Cavitand in the Ruthenium-Catalyzed N-Alkylation of Amines
Source: Molecules. 2025 Feb 18;30(4):951. doi: 10.3390/molecules30040951 (PMC11858491; doi:10.3390/molecules30040951)
Supplement: Supplementary file 1 [file molecules-30-00951-s001.zip]

Archive with 1 entries (1 files):
- molecules-3452683-supplementary.pdf
